# Supplementary material for: CIG-P: Circular Interaction Graph for Proteomics
Source: BMC Bioinformatics. 2014 Oct 31;15(1):344. doi: 10.1186/1471-2105-15-344 (PMC4286935; doi:10.1186/1471-2105-15-344)
Supplement: Supplementary file 3 — Additional file 3: Colour_rb.csv (colors). (CSV 231 bytes) [file 12859_2014_6683_MOESM3_ESM.csv]

128	0	0
192	0	0
255	0	0
64	0	64
128	0	128
192	0	192
255	0	255
255	64	0
255	128	0
255	192	0
255	255	0
0	64	0
0	128	0
0	192	0
0	255	0
0	64	64
0	128	128
0	192	192
0	255	255
0	0	64
0	0	128
0	0	192
0	0	255
0	0	0
