# Supplementary material for: CIG-P: Circular Interaction Graph for Proteomics
Source: BMC Bioinformatics. 2014 Oct 31;15(1):344. doi: 10.1186/1471-2105-15-344 (PMC4286935; doi:10.1186/1471-2105-15-344)
Supplement: Supplementary file 4 — Additional file 4: Complex_resolved.csv (background). (CSV 4 KB) [file 12859_2014_6683_MOESM4_ESM.csv]

>Sm proteins
B*	P14678	SNRPB
D1	P62314	SNRPD1
D2	P62316	SNRPD2
D3**	P62318	SNRPD3
E	P62304	SNRPE
F	P62306	SNRPF
G	P62308	SNRPG
>U1 snRNP
U1-70K	P08621	SNRNP70
U1-A	P09012	SNRPA
U1-C	P09234	SNRPC
>17S U2 snRNP
U2A'	P09661	SNRPA1
U2B"	P08579	SNRPB2
SF3a120	Q15459	SF3A1
SF3a66	Q15428	SF3A2
SF3a60	Q12874	SF3A3
SF3b155	O75533	SF3B1
SF3b145	Q13435	SF3B2
SF3b130	Q15393	SF3B3
SF3b49	Q15427	SF3B4
SF3b14a/p14	Q9Y3B4	SF3B14
SF3b14b	Q7RTV0	PHF5A
SF3b10	Q9BWJ5	SF3B5
>17S U2 related
tat SF1	O43719	HTATSF1
hPRP5	Q7L014	DDX46
SPF45	Q96I25	RBM17
PUF60	Q9UHX1	PUF60
SPF30	O75940	SMNDC1
U2AF65	P26368	U2AF2
U2AF35	Q01081	U2AF1
hPRP43	O43143	DHX15
CHERP	Q8IWX8	CHERP
SR140	O15042	U2SURP
SF3b125	Q86XP3	DDX42
>U5 snRNP
220K	Q6P2Q9	PRPF8
200K	O75643	SNRNP200
116K	Q15029	EFTUD2
40K	Q96DI7	SNRNP40
102K	O94906	PRPF6
15K	P83876	TXNL4A
100K	Q9BUQ8	DDX23
52K	O95400	CD2BP2
>L5m proteins
LSm2	Q9Y333	LSM2
LSm3	P62310	LSM3
LSm4	Q9Y4Z0	LSM4
LSm5	Q9Y4Y9	LSM5
LSm6	P62312	LSM6
LSm7	Q9UK45	LSM7
LSm8	O95777	NAA38
>U4/U6 snRNP
90K	O43395	PRPF3
60K	O43172	PRPF4
20K	O43447	PPIH
61K	Q8WWY3	PRPF31
15.5K	P55769	NHP2L1
>U4/U6.U5 snRNP
110K	O43290	SART1
65K	Q53GS9	USP39
>RNA binding proteins
YB-1	P67809	YBX1
ASR2B	Q9BXP5	SRRT
ELAV	Q15717	ELAVL1
LOC124245	Q86VM9	ZC3H18
PABP	P11940	PABPC1
>Cap Binding proteins
CBP20	P52298	NCBP2
CBP80	Q09161	NCBP1
>SR proteins
SRSF1	Q07955	SRSF1
SRSF7	Q16629	SRSF7
SRSF9	Q13242	SRSF9
SRSF10	O75494	SRSF10
SRSF6	Q13247	SRSF6
hTra-2 beta	P62995	TRA2B
SRm160	Q8IYB3	SRRM1
SRm300	Q9UQ35	SRRM2
>SR related proteins
SRm160	Q8IYB3	SRRM1
SRm300	Q9UQ35	SRRM2
>hnRNP
hnRNP A1	P09651	HNRNPA1
hnRNP A/B	Q99729	HNRNPAB
PCBP1	Q15365	PCBP1
hnRNP U	Q00839	HNRNPU
hnRNP A3	P51991	HNRNPA3
hnRNP A2/B1	P22626	HNRNPA2B1
hnRNP C	P07910	HNRNPC
hnRNP G	P38159	RBMX
hnRNP D	Q14103	HNRNPD
hnRNP UL-2	Q1KMD3	HNRNPUL2
hnRNP Q	O60506	SYNCRIP
hnRNP R	O43390	HNRNPR
E1B-AP5	Q9BUJ2	HNRNPUL1
hnRNP A0	Q13151	HNRNPA0
>A complex
THRAP3	Q9Y2W1	THRAP3
CCAR1	Q8IX12	CCAR1
RBM5	P52756	RBM5
S164	P49756	RBM25
RBM10	P98175	RBM10
SF1	Q15637	SF1
FBP11	O75400	PRPF40A
SF4	Q8IWZ8	SUGP1
>hPrp19/Cdc5L complex
hPrp19	Q9UMS4	PRPF19
CDC5L	Q99459	CDC5L
SPF27	O75934	BCAS2
PRL1	O43660	PLRG1
CCAP2	Q9P013	CWC15
catenin	Q8WYA6	CTNNBL1
CCAP1	P11142	HSPA8
Npw38BP	Q9Y2W2	WBP11
Npw38	O60828	PQBP1
hIsy1	Q9ULR0	ISY1
RBM22	Q9NW64	RBM22
Cyp-E	Q9UNP9	PPIE
CRNKL1	Q9BZJ0	CRNKL1
PPIase-like1	Q9Y3C6	PPIL1
hSYF1	Q9HCS7	XAB2
SKIP	Q13573	SNW1
G10	P41223	BUD31
KIAA0560	O60306	AQR
>B complex
hSmu-1	Q2TAY7	SMU1
MFAP1	P55081	MFAP1
RED	Q13123	IK
FBP21	O75554	WBP4
hSnu23	Q96NC0	ZMAT2
hPRP38	Q8NAV1	PRPF38A
TFIP11	Q9UBB9	TFIP11
hPRP4-kinase	Q13523	PRPF4B
>Bact complex
NY-CO-10	Q6UX04	CWC27
MGC20398	Q96NB3	ZNF830
MGC23918	Q8WUD4	CCDC12
PPIL2	Q13356	PPIL2
GPKOW	Q92917	GPKOW
RNF113A	O15541	RNF113A
hPRP17	O60508	CDC40
hPRP2	O60231	DHX16
KIAA1604	Q9HCG8	CWC22
PRCC	Q92733	PRCC
PPIase-like 3b	Q9H2H8	PPIL3
>Second step factors
hPRP22	Q14562	DHX8
hSLU77	O95391	SLU7
hPRP18	Q99633	PRPF18
>C complex
GCIP p29	O95926	SYF2
Abstrakt	Q9UJV9	DDX41
CXorf56	Q9H5V9	CXorf56
C9orf78	Q9NZ63	C9orf78
DDX35	Q9H5Z1	DHX35
C1orf55	Q6IQ49	C1orf55
NOSIP	Q9Y314	NOSIP
KIAA0073	Q96BP3	PPWD1
FAM50A	Q14320	FAM50A
cactin	Q8WUQ7	C19orf29
CDK10	Q15131	CDK10
MORG1	Q9BRX9	WDR83
LENG1	Q96BZ8	LENG1
Q9BRR8	Q9BRR8	GPATCH1
PPIG	Q13427	PPIG
>EJC/mRNP
eiF4A3	P38919	EIF4A3
Y14	Q9Y5S9	RBM8A
Magoh	P61326	MAGOH
SAP18	O00422	SAP18
Acinus (fSAP152)	Q9UKV3	ACIN1
>RES complex
SNIP1	Q8TAD8	SNIP1
MGC13125	Q9BRD0	BUD13
CGI-79	Q9Y388	RBMX2
>miscelleneous proteins
ERH	P84090	ERH
SKIV2L2	P42285	SKIV2L2
ZZCHC8	Q6NZY4	ZCCHC8
HsKin17	O60870	KIN
TCERG1	O14776	TCERG1
matrin 3	P43243	MATR3
DHX36	Q9H2U1	DHX36
THOC5	Q13769	THOC5
LOC51325 (GCFC)	Q9Y5B6	GCFC1
TIP-48	Q9Y230	RUVBL2
EEF1A1	P68104	EEF1A1
eIF3510	Q14152	EIF3A
eIF3S9	P55884	EIF3B
RPSA	P08865	RPSA
alpha tubulin	N/A	N/A
beta tubulin	P07437	TUBB
