# Supplementary material for: CIG-P: Circular Interaction Graph for Proteomics
Source: BMC Bioinformatics. 2014 Oct 31;15(1):344. doi: 10.1186/1471-2105-15-344 (PMC4286935; doi:10.1186/1471-2105-15-344)
Supplement: Supplementary file 5 — Additional file 5: SRPK1.csv (experiment). (CSV 1 KB) [file 12859_2014_6683_MOESM5_ESM.csv]

Q96SB4	ivtk	O15111
Q96SB4	ivtk	O43639
Q96SB4	ivtk	O75494
Q96SB4	ivtk	O75937
Q96SB4	ivtk	P04626
Q96SB4	ivtk	P08621
Q96SB4	ivtk	P17948
Q96SB4	ivtk	P18615
Q96SB4	ivtk	P19388
Q96SB4	ivtk	P29320
Q96SB4	ivtk	P43366
Q96SB4	ivtk	P53778
Q96SB4	ivtk	P62995
Q96SB4	ivtk	P84103
Q96SB4	ivtk	Q07955
Q96SB4	ivtk	Q13247
Q96SB4	ivtk	Q13557
Q96SB4	ivtk	Q14498
Q96SB4	ivtk	Q14562
Q96SB4	ivtk	Q15696
Q96SB4	ivtk	Q16610
Q96SB4	ivtk	Q16629
Q96SB4	ivtk	Q53T26
Q96SB4	ivtk	Q5HYJ3
Q96SB4	ivtk	Q7L2H7
Q96SB4	ivtk	Q7L4I2
Q96SB4	ivtk	Q86U06
Q96SB4	ivtk	Q8NAV1
Q96SB4	ivtk	Q8WXA9
Q96SB4	ivtk	Q8WXF0
Q96SB4	ivtk	Q96IZ7
Q96SB4	ivtk	Q9BRL6
Q96SB4	ivtk	Q9BUV0
Q96SB4	ivtk	Q9H0G5
Q96SB4	ivtk	Q9H2S1
Q96SB4	ivtk	Q9HCS5
Q96SB4	ivtk	Q9NQ29
Q96SB4	ivtk	Q9NWB6
Q96SB4	ivtk	Q9P270
Q96SB4	ivtk	Q9Y383
Q96SB4	ppi	P07910
Q96SB4	ppi	P11940
Q96SB4	ppi	P18583
Q96SB4	ppi	P38919
Q96SB4	ppi	P42857
Q96SB4	ppi	P61326
Q96SB4	ppi	Q01081
Q96SB4	ppi	Q01130
Q96SB4	ppi	Q13427
Q96SB4	ppi	Q14498
Q96SB4	ppi	Q15365
Q96SB4	ppi	Q16629
Q96SB4	ppi	Q8WYQ5
Q96SB4	ppi	Q96MU7
Q96SB4	ppi	Q9BRL6
Q96SB4	ppi	Q9BU76
Q96SB4	ppi	Q9H307
Q96SB4	ppi	Q9NQ29
Q96SB4	ppi	Q9NRR4
Q96SB4	ppi	Q9NYF8
Q96SB4	ppi	Q9UKV3
Q96SB4	ppi	Q9UPE1
Q96SB4	ppi	Q9UQ35
Q96SB4	ppi	Q9Y2W1
Q96SB4	ppi	Q9Y383
Q96SB4	ppi	Q9Y5S9
